# Supplementary material for: Specific changes in amino acid profiles in monocytes of patients with breast, lung, colorectal and ovarian cancers
Source: Front Immunol. 2024 Jan 8;14:1332043. doi: 10.3389/fimmu.2023.1332043 (PMC10800720; doi:10.3389/fimmu.2023.1332043)
Supplement: Supplementary file 2 [file DataSheet_2.xlsx]

## Sheet: aminoacids
samples	Glycine	Asparagine	Serine	5-OH-Lysine	Citrulline	Sarcosine	Alanine	Lysine	Arginine	Threonine	Glutamine	Proline	Aminobutiric_Acid	Methyl-Histidine	Histidine	Methionine	Leucine	Trans-4-OH-Proline	Tryptophan	Phenylalanine	Cystine	Aspartic_Acid	Glutamic_Acid	Ornithine	Tyrosine	Valine
bc1	41543	1565	9678	106	1183	11899	35741	26860	160316	4962	54900	158340	8307	968	56958	9032	174988	7173	2105	14705	54	45215	387752	13645	6347	14693
bc11	49816	1572	10179	82	1228	9898	37418	22869	181502	5751	49787	161195	9370	986	54744	8932	200343	5286	2538	15982	75	53168	379074	9345	7605	17299
bc12	59227	1780	12184	111	1507	15524	43962	26752	236692	5861	73824	171708	14056	1322	66206	10720	230004	6465	3001	17101	83	57981	494198	21671	8109	19826
bc13	48327	1870	12190	152	1045	20788	51408	26678	243786	6726	80301	166532	8848	2328	61627	12723	286399	4517	2912	20490	99	55849	414010	17470	8546	23574
bc2	62445	2705	13498	123	1033	16890	63936	43213	301154	7124	101240	237637	16991	1413	92287	14459	330855	5105	2659	24821	100	60278	641516	12134	11403	26166
bc3	49998	1828	9946	119	659	9567	50075	31221	189684	5530	51368	173283	15643	782	66552	10769	226084	5064	2502	17409	63	53960	446274	16947	7921	17587
bc5	40018	1313	8222	107	1359	8383	35496	26630	153382	4264	61930	127560	6474	1349	56711	7413	157350	3303	2193	11297	71	48299	286987	21055	5081	13068
bc6	46014	1849	10873	93	1099	13538	48573	36533	225671	5408	59131	211432	11580	917	74726	14231	269556	5024	3131	21173	100	54995	412055	13372	9289	19956
bc7	39770	1144	7981	138	985	5404	25388	14011	105988	3693	42487	118620	7767	737	49830	5424	120344	4153	1576	9568	44	46746	307316	24745	4281	10381
bc8	44759	2004	9930	94	1124	7853	39676	36737	168560	5498	43415	263389	10571	1127	54777	9472	208907	5960	2872	17034	85	44907	443387	9682	8186	16262
bc9	51384	2072	11488	91	878	13452	65041	38982	253794	6669	95487	197379	7833	1753	66002	11777	296837	16706	3810	20512	74	53447	345871	23607	8906	22472
crc1	75830	3500	11142	176	3751	29695	57232	30792	202819	6486	68635	211729	21025	1815	81344	12847	256801	18358	4166	19835	44	87742	766975	15174	10450	21152
crc10	30057	486	5045	98	779	7374	13901	4869	53752	2632	23954	67094	6680	1060	28430	1508	55250	3826	948	4747	65	36984	158572	10013	2089	6496
crc11	31866	561	6788	108	1103	5972	19599	4290	77625	3407	34360	73959	5790	797	36095	3331	92007	3338	1002	7391	88	44744	221422	19916	2808	9692
crc12	76430	3870	27737	199	1623	13402	95730	17748	425058	17569	125846	304516	10592	1867	131935	35458	787574	4492	7190	57618	155	160822	815242	25396	24954	66750
crc13	73674	2310	13831	92	2478	33513	68836	36453	303718	7350	79653	251300	13760	1786	80324	13640	339224	14852	3743	24868	76	70304	608261	20727	11121	28999
crc14	46627	2540	13474	122	1158	14141	62858	36561	255555	7213	84104	203418	6732	855	76058	14593	336666	3637	3910	23932	134	65592	432858	20010	10663	24071
crc16	55181	2094	11328	96	1347	35619	50586	32392	197530	6401	45800	241099	11881	1403	67838	11444	277136	14777	3572	20580	71	53590	569625	12980	9823	21403
crc19	43293	2045	12124	109	1605	13465	46705	25685	218187	6932	77646	190342	7981	974	64654	13394	294635	3884	3229	21863	72	66873	376859	18118	9851	22088
crc2	37480	785	6436	107	1070	11693	22079	11115	93612	3491	39795	89625	9351	1071	39073	2320	91690	4964	1476	7547	84	48628	280335	11513	3493	9715
crc3	127543	8514	29733	245	1955	41005	145815	93647	526122	16030	151863	677073	16833	2293	184982	40987	817935	9814	10508	63348	196	128911	1234190	17748	29464	58711
crc4	45685	2452	10431	100	1116	16072	43905	36194	210084	6078	63321	221743	17874	1089	73280	12345	257142	2855	2826	19683	40	61434	446851	17163	8983	19823
crc5	47513	1542	8421	180	1328	11175	30632	18223	140689	4182	40767	137536	8876	1028	52113	5674	128376	4295	1551	10453	61	68402	476306	13426	5071	11390
crc6	28492	1046	6698	59	904	8435	27896	17803	124026	4087	46964	120392	7188	370	42810	6973	160782	2269	1742	12602	55	44536	307313	9264	5142	12384
crc7	57689	3686	13374	107	1613	22158	62433	43467	258852	6890	87376	267324	10871	1420	79198	15329	329327	5843	4645	25230	88	80577	587217	15188	11357	22605
crc8	50912	2406	10134	124	1008	12005	44501	29657	175140	5563	54532	219132	11575	971	59510	9439	213001	4899	2815	15923	77	71740	398943	10297	8129	16439
crc9	66814	3979	17790	201	1667	21408	94186	70918	377303	9980	110298	386530	8358	1315	97048	22785	498975	10561	5894	35247	116	79122	577470	24987	14659	35222
don1	43965	1988	11536	0	1055	18202	54851	35153	219333	6589	85982	198571	6203	1646	70938	11866	257203	5377	3067	19352	106	54849	281656	24679	8477	19771
don10	57793	2883	14569	140	1503	13580	64798	35930	304843	7519	92878	247182	11973	802	80955	14889	307862	4914	3942	22383	69	72763	497944	24396	11036	25197
don2	50174	2868	13103	111	903	8574	64499	35090	272296	7473	104748	218134	11361	755	77349	15173	309380	2705	4038	22986	68	59232	358557	18039	9925	23912
don3	48529	2338	10767	61	1284	15233	44586	28011	219721	5693	69932	211726	14324	1065	71970	10640	206820	4910	2988	16402	78	67936	399828	10640	8949	17583
don4	64588	2993	14461	93	2146	12605	61718	41276	284632	7820	79392	305785	14326	1234	100497	16635	307860	7634	4497	24749	104	73102	669878	14314	12442	24367
don5	35854	1338	9280	91	946	20160	45655	30186	173998	5330	75461	146675	5391	1391	54952	9957	227659	7694	2747	14679	55	42266	247464	32912	6691	16669
don6	52162	2674	12440	118	2283	35199	59369	45569	281033	7094	75744	243925	11905	2057	86107	15393	311920	5255	4198	22657	69	64342	508973	23436	11139	22735
don7	54184	2707	13494	174	1322	19706	51476	36520	244582	7405	67715	312489	15613	907	79383	15554	295859	4352	3906	24292	70	69973	561001	10711	12196	22185
don8	50991	2264	11795	82	1117	14548	54699	35938	245583	6641	55280	207132	10953	821	63851	14346	302148	5285	3428	22465	44	59616	445161	12642	10392	23483
don9	43092	1590	9533	153	1188	13509	42481	27009	179464	5201	54349	182850	11219	894	50855	8677	209106	5575	2662	16060	87	53086	409099	9542	7274	17272
lc1	65873	3268	16550	192	1901	20719	86394	57790	352880	8738	111966	282988	12036	1207	106649	21126	448352	10253	5464	32300	102	62579	519050	37837	14711	30936
lc10	42614	1734	12157	96	890	14644	70130	37193	270706	7447	95023	172593	5283	977	63320	14909	376693	6242	3326	25131	95	40887	273024	21128	9705	28963
lc2	34271	1332	9016	0	857	7021	38716	14836	163734	5247	68401	114394	4856	684	58389	10774	225427	2904	2038	16229	70	45279	297204	17123	6714	17684
lc3	49542	2253	12036	141	598	11720	51953	28691	249603	6652	82020	200059	7642	897	79278	13894	286502	4464	3549	23416	57	46877	480318	9736	10477	22717
lc4	64173	3717	16246	190	1088	39106	63160	41895	363303	7678	89852	289682	13723	1486	116285	18793	352854	5201	5192	26838	58	63317	501151	10782	13837	28517
lc5	38920	1866	8980	155	929	9520	43030	34176	145593	5283	58856	162255	6647	920	60071	11152	222791	12825	2775	17575	64	44055	375573	15378	8015	16970
lc6	63168	3402	16571	149	985	32486	77188	41257	314844	8293	108387	240194	10196	1658	105565	19593	418193	11201	5193	29084	97	69999	469159	38070	13030	31857
lc7	45941	2039	11171	126	847	15446	40871	27112	186786	5366	56936	175246	10224	1176	58326	10796	218275	3904	2836	18242	80	47994	325943	14470	8242	17348
lc8	46894	2129	10723	88	812	16769	53908	37096	253462	6241	64629	198857	7924	959	67824	13110	288320	5414	2795	21402	64	48073	388517	17374	9495	21360
lc9	39681	2771	12730	68	1029	11143	63550	45991	243588	7931	89339	241095	7312	599	77455	15655	355990	3393	4127	26297	86	46969	380149	16889	10967	25862
oc1	31822	1556	8826	102	872	10829	41923	30031	143067	5195	61655	137375	5609	896	56918	9604	219365	6404	2164	15781	31	47663	255712	23543	6582	16412
oc10	61343	3440	17961	62	725	6659	91771	33863	393307	9741	111939	261247	9050	434	105942	20878	475376	4617	5747	33731	166	60251	383501	30872	13785	37889
oc5	34446	997	7173	131	589	4430	26331	17899	119342	3703	42391	102275	6593	807	47679	6790	128770	4622	1544	10619	46	40619	268823	13593	5096	11573
oc7	32810	914	7250	52	877	6632	25671	12929	96792	3711	47676	93140	6138	1123	39891	5560	130014	3800	1295	9444	103	36562	194913	13620	3944	12101
oc8	58253	3165	13501	148	852	9440	64119	48523	274848	7080	79961	252927	9159	1062	80815	17257	336068	4923	4037	26095	96	64469	410581	15418	11532	24497
oc9	39380	1600	8300	68	868	11008	35248	26819	142879	4775	46411	175225	10275	948	44453	7762	171812	8797	2227	13909	47	44048	374230	7909	6463	14150
